# Supplementary material for: Whole genome sequence analysis of Australian avian pathogenic Escherichia coli that carry the class 1 integrase gene
Source: Microb Genom. 2019 Jan 23;5(2):e000250. doi: 10.1099/mgen.0.000250 (PMC6421350; doi:10.1099/mgen.0.000250)
Supplement: Supplementary File 1 [file mgen-5-250-s001.xlsx]

## Sheet: Sheet1
Sample	Biosample	Accession (SRA)	Accession (Nucleotide)	Scaffolds	Genome Size	Longest Scaffold	N50	Raw reads	EC Reads	Reads passing EC (%)	Raw nt	EC nt	Nucleotides passing EC (%)	Raw coverage	EC coverage	Median coverage	10th percentile coverage	Bases >= Q40	GC content (%)	Assembler Version	Date submitted	Origin	Farm type	Host	Note
AVC10	SAMN09579961	SRX4339629	QOGS00000000	106	5200556	595817	243166	2354810	2270332	96.41	294351250	265131703	90.07	56.6	50.98	52	35	5193278	50.5	A5-miseq 20150522	2007-11-09	NSW	Turkey	Turkey	NA
AVC103	SAMN09579990	SRX4339642	QOHE00000000	359	5425976	358383	163058	2190280	2112716	96.46	273785000	248010896	90.59	50.46	45.71	33	21	5407230	50.5	A5-miseq 20150522	2009-02-02	VIC	Broiler Breeder	Chicken	NA
AVC105	SAMN09579991	SRX4339645	QOGW00000000	154	5179250	294408	158970	3599826	3468264	96.35	449978250	414069789	92.02	86.88	79.95	73	48	5175880	50.5	A5-miseq 20150522	2009-03-12	NSW	Breeder	Chicken	NA
AVC106	SAMN09579992	SRX4339644	QOGV00000000	245	5376942	521687	147535	3791398	3643823	96.11	473924750	435294187	91.85	88.14	80.96	71	48	5371501	50.5	A5-miseq 20150522	2009-03-16	NA	Chicken	Chicken	NA
AVC107	SAMN09579993	SRX4339647	QOGU00000000	214	5388245	377741	151350	2072310	1988714	95.97	259038750	233939566	90.31	48.07	43.42	32	21	5377019	50.5	A5-miseq 20150522	2009-03-16	NA	Turkey	Turkey	NA
AVC109	SAMN09579994	SRX4339646	QOGT00000000	204	4828551	202444	111329	2523244	2431607	96.37	315405500	285523804	90.53	65.32	59.13	47	33	4821509	50.6	A5-miseq 20150522	2009-03-16	NA	Turkey	Turkey	NA
AVC11	SAMN09579962	SRX4339628	QOGP00000000	148	5212208	362585	145444	2313086	2244602	97.04	289135750	258208477	89.3	55.47	49.54	50	32	5190994	50.5	A5-miseq 20150522	2007-11-09	NSW	Turkey	Turkey	NA
AVC111	SAMN09579995	SRX4339649	QOGR00000000	201	5383065	355238	141757	1873950	1804894	96.31	234243750	214191272	91.44	43.51	39.79	26	17	5367681	50.3	A5-miseq 20150522	2009-03-16	VIC	Broiler	Chicken	NA
AVC113	SAMN09579996	SRX4339648	QOGQ00000000	210	4966765	386685	167268	2182044	2102650	96.36	272755500	247226692	90.64	54.92	49.78	51	35	4960418	50.6	A5-miseq 20150522	2009-03-16	VIC	Broiler	Chicken	NA
AVC12	SAMN09579963	SRX4339627	QOGM00000000	261	5498542	350550	87848	1304532	1261957	96.74	163066500	132235139	81.09	29.66	24.05	24	15	5474095	50.5	A5-miseq 20150522	2007-11-26	VIC	Broiler Breeder	Chicken	NA
AVC123	SAMN09579997	SRX4339634	QOGO00000000	219	5265576	242900	133441	1960164	1880827	95.95	245020500	221901122	90.56	46.53	42.14	40	24	5253001	50.3	A5-miseq 20150522	2009-07-28	NSW	NA	Poultry animal (variety unknown)	NA
AVC126	SAMN09579998	SRX4339635	QOGN00000000	243	5468834	394789	118906	1156688	1109396	95.91	144586000	129790244	89.77	26.44	23.73	24	15	5439729	50.5	A5-miseq 20150522	2009-08-04	NSW	Layer	Chicken	NA
AVC148	SAMN09579999	SRX4339636	QOGL00000000	242	5484184	394773	102250	2020112	1952285	96.64	252514000	229163408	90.75	46.04	41.79	36	24	5474748	50.5	A5-miseq 20150522	2009-12-24	NA	NA	Poultry animal (variety unknown)	NA
AVC149	SAMN09580000	SRX4339637	QOGK00000000	257	5500019	394773	118073	3762630	3585646	95.3	470328750	416367707	88.53	85.51	75.7	71	49	5489272	50.5	A5-miseq 20150522	2009-12-24	NA	NA	Poultry animal (variety unknown)	* - Removed from analysis - duplicate isolate
AVC153	SAMN09580001	SRX4339630	QOGJ00000000	160	4938586	459215	138785	2286864	2189880	95.76	285858000	257066246	89.93	57.88	52.05	39	26	4933088	50.6	A5-miseq 20150522	2010-05-06	VIC	Broiler	Chicken	NA
AVC154	SAMN09580002	SRX4339631	QOGI00000000	230	5520112	327106	113329	2595996	2485385	95.74	324499500	290992537	89.67	58.78	52.71	33	20	5502682	50.2	A5-miseq 20150522	2010-05-06	VIC	Broiler	Chicken	NA
AVC155	SAMN09580003	SRX4339632	QOHD00000000	312	5227170	315603	121675	2191160	2107472	96.18	273895000	246378622	89.95	52.4	47.13	40	26	5212783	50.6	A5-miseq 20150522	2010-06-04	VIC	Broiler	Chicken	NA
AVC156	SAMN09580004	SRX4339633	QOGH00000000	249	5382347	277081	122866	2236224	2147982	96.05	279528000	249997477	89.44	51.93	46.45	36	24	5370652	50.4	A5-miseq 20150522	2010-07-29	NA	NA	Poultry animal (variety unknown)	NA
AVC159	SAMN09580005	SRX4339638	QOGG00000000	238	5291097	465164	115694	2495968	2409006	96.52	311996000	283851236	90.98	58.97	53.65	35	23	5281329	50.4	A5-miseq 20150522	2010-08-27	QLD	NA	Poultry animal (variety unknown)	NA
AVC160	SAMN09580006	SRX4339639	QOGF00000000	226	5169891	358099	111474	2330844	2257320	96.85	291355500	264437777	90.76	56.36	51.15	43	29	5161141	50.7	A5-miseq 20150522	2010-08-27	QLD	NA	Poultry animal (variety unknown)	NA
AVC161	SAMN09580007	SRX4339615	QOHC00000000	249	5347800	315196	131933	2704758	2594339	95.92	338094750	309548143	91.56	63.22	57.88	48	33	5335916	50.4	A5-miseq 20150522	2010-08-27	QLD	NA	Poultry animal (variety unknown)	NA
AVC162*	SAMN09580008	SRX4339614	QOGE00000000	238	5332471	315116	139687	2676688	2552543	95.36	334586000	303276715	90.64	62.75	56.87	48	32	5321622	50.4	A5-miseq 20150522	2010-08-27	QLD	NA	Poultry animal (variety unknown)	* - Removed from analysis - duplicate isolate
AVC167	SAMN09580009	SRX4339613	QOHB00000000	261	5381954	418497	120104	2193682	2102809	95.86	274210250	248132287	90.49	50.95	46.1	47	31	5370168	50.5	A5-miseq 20150522	2010-09-10	VIC	Broiler	Chicken	NA
AVC171	SAMN09580010	SRX4339612	QOGD00000000	289	5414657	475981	161344	1831560	1753001	95.71	228945000	208816352	91.21	42.28	38.57	25	16	5388809	50.4	A5-miseq 20150522	2010-09-27	VIC	Broiler	Chicken	NA
AVC173	SAMN09580011	SRX4339619	QOGC00000000	303	5356418	481300	162577	2652408	2537561	95.67	331551000	300078877	90.51	61.9	56.02	28	17	5322537	50.5	A5-miseq 20150522	2010-10-05	VIC	NA	Poultry animal (variety unknown)	NA
AVC176	SAMN09580012	SRX4339618	QOGB00000000	370	5695879	351748	132374	2466948	2352285	95.35	308368500	276938561	89.81	54.14	48.62	28	17	5669691	50.6	A5-miseq 20150522	2010-11-03	VIC	Chicken	Chicken	NA
AVC177	SAMN09580013	SRX4339617	QOGA00000000	250	5460542	363961	154354	2939290	2806324	95.48	367411250	328848126	89.5	67.28	60.22	54	36	5449428	50.5	A5-miseq 20150522	2010-11-03	VIC	Chicken	Chicken	NA
AVC179	SAMN09580014	SRX4339616	QOFZ00000000	252	5449706	360972	120890	2161880	2069142	95.71	270235000	242052300	89.57	49.59	44.42	37	24	5435430	50.4	A5-miseq 20150522	2010-12-01	VIC	NA	Poultry animal (variety unknown)	NA
AVC183	SAMN09580015	SRX4339611	QOHA00000000	151	5137851	610154	272832	3014494	2870332	95.22	376811750	339734507	90.16	73.34	66.12	58	40	5124430	50.5	A5-miseq 20150522	2010-12-22	NA	Broiler Breeders	Chicken	NA
AVC184	SAMN09580016	SRX4339610	QOFY00000000	313	5272863	315603	121675	2832982	2706721	95.54	354122750	320184371	90.42	67.16	60.72	54	34	5255420	50.5	A5-miseq 20150522	2011-01-05	VIC	Broiler	Chicken	NA
AVC186	SAMN09580017	SRX4339608	QOFX00000000	275	5495782	394773	100653	4011938	3847262	95.9	501492250	453258385	90.38	91.25	82.47	56	38	5484485	50.5	A5-miseq 20150522	2011-01-10	VIC	NA	Poultry animal (variety unknown)	NA
AVC19	SAMN09579964	SRX4339626	QOFR00000000	93	5171020	595864	276659	2002314	1903760	95.08	250289250	227197374	90.77	48.4	43.94	44	27	5165627	50.5	A5-miseq 20150522	2008-02-22	NSW	Turkey	Turkey	NA
AVC191	SAMN09580018	SRX4339609	QOFW00000000	320	5313284	315603	121675	2819994	2695167	95.57	352499250	318407536	90.33	66.34	59.93	40	26	5298393	50.5	A5-miseq 20150522	2011-03-29	NA	NA	Poultry animal (variety unknown)	NA
AVC195	SAMN09580019	SRX4339606	QOFV00000000	197	5328093	337842	151951	3203128	3065438	95.7	400391000	359117931	89.69	75.15	67.4	66	45	5317286	50.5	A5-miseq 20150522	2011-06-02	NA	Broiler Breeders	Chicken	NA
AVC196	SAMN09580020	SRX4339607	QOFU00000000	181	5271832	294408	135015	2221370	2148611	96.72	277671250	254958908	91.82	52.67	48.36	23	14	5251077	50.4	A5-miseq 20150522	2011-06-07	VIC	NA	Poultry animal (variety unknown)	NA
AVC197	SAMN09580021	SRX4339604	QOFT00000000	260	5488646	417712	118073	2093106	2006526	95.86	261638250	233851766	89.38	47.67	42.61	44	30	5474157	50.5	A5-miseq 20150522	2011-06-07	VIC	NA	Poultry animal (variety unknown)	NA
AVC198	SAMN09580022	SRX4339605	QOFS00000000	251	5482787	394748	118073	3429842	3285611	95.79	428730250	386157492	90.07	78.2	70.43	72	49	5473244	50.5	A5-miseq 20150522	2011-06-09	QLD	NA	Poultry animal (variety unknown)	NA
AVC20	SAMN09579965	SRX4339621	QOFL00000000	125	5296277	751333	252146	2273968	2200811	96.78	284246000	256081889	90.09	53.67	48.35	49	35	5292563	50.5	A5-miseq 20150522	2008-02-22	NSW	Turkey	Turkey	NA
AVC200	SAMN09580023	SRX4339602	QOFQ00000000	275	5482998	225311	77317	3254518	3148983	96.76	406814750	370214138	91	74.2	67.52	70	45	5470677	50.5	A5-miseq 20150522	2011-06-09	QLD	NA	Poultry animal (variety unknown)	NA
AVC201	SAMN09580024	SRX4339603	QOFP00000000	229	5006265	207741	73423	2165984	2094060	96.68	270748000	234333283	86.55	54.08	46.81	31	20	4985729	50.7	A5-miseq 20150522	2011-06-27	WA	NA	Poultry animal (variety unknown)	NA
AVC204	SAMN09580025	SRX4339600	QOFO00000000	257	5498562	394748	118073	2423634	2337597	96.45	302954250	276238427	91.18	55.1	50.24	51	36	5484920	50.6	A5-miseq 20150522	2011-06-30	NA	Broiler Breeders	Chicken	NA
AVC207	SAMN09580026	SRX4339601	QOFN00000000	146	5217314	398089	193011	2416338	2306316	95.45	302042250	272210540	90.12	57.89	52.17	43	28	5209476	50.6	A5-miseq 20150522	2011-08-18	NA	Broiler Breeders	Chicken	NA
AVC209	SAMN09580027	SRX4339597	QOFM00000000	318	5599170	365114	112947	1703626	1631554	95.77	212953250	191656635	90	38.03	34.23	34	21	5579091	50.5	A5-miseq 20150522	2011-10-17	NSW	Chicken	Chicken	NA
AVC21	SAMN09579966	SRX4339620	QOFE00000000	112	5197107	690967	200834	3065622	2972943	96.98	383202750	342451116	89.37	73.73	65.89	68	50	5193124	50.5	A5-miseq 20150522	2008-02-22	NSW	Turkey	Turkey	NA
AVC210	SAMN09580028	SRX4339596	QOFK00000000	519	5540278	188146	41495	3093138	2968007	95.95	386642250	350262894	90.59	69.79	63.22	65	39	5510842	50.5	A5-miseq 20150522	2011-10-17	NSW	Chicken	Chicken	NA
AVC211	SAMN09580029	SRX4339599	QOGZ00000000	373	5464696	434860	124150	2392468	2292240	95.81	299058500	269724238	90.19	54.73	49.36	45	29	5449737	50.6	A5-miseq 20150522	2011-11-09	VIC	Broiler	Chicken	NA
AVC213	SAMN09580030	SRX4339598	QOFJ00000000	327	5293220	251095	85731	2670926	2564471	96.01	333865750	302111867	90.49	63.07	57.08	46	30	5275962	50.5	A5-miseq 20150522	2011-11-30	VIC	Chickens	Chicken	NA
AVC215	SAMN09580031	SRX4339593	QOFI00000000	167	5074279	327106	109962	3112422	2993241	96.17	389052750	353284975	90.81	76.67	69.62	39	25	5065065	50.6	A5-miseq 20150522	2012-01-18	VIC	NA	Poultry animal (variety unknown)	NA
AVC216	SAMN09580032	SRX4339592	QOFH00000000	429	5268818	142275	31105	2828682	2749430	97.2	353585250	326647620	92.38	67.11	62	21	12	5190951	50.5	A5-miseq 20150522	2012-01-18	VIC	NA	Poultry animal (variety unknown)	NA
AVC218	SAMN09580033	SRX4339595	QOFG00000000	330	5215070	230908	53116	2818296	2718013	96.44	352287000	322753437	91.62	67.55	61.89	60	36	5187121	50.6	A5-miseq 20150522	2012-01-27	VIC	Layer	Chicken	NA
AVC219	SAMN09580034	SRX4339594	QOFF00000000	358	5618165	365133	113995	4024666	3817719	94.86	503083250	452859906	90.02	89.55	80.61	81	55	5607824	50.5	A5-miseq 20150522	2012-02-21	VIC	Broiler	Chicken	NA
AVC220	SAMN09580035	SRX4339591	QOFD00000000	217	5265047	285850	81644	3535472	3398941	96.14	441934000	400675974	90.66	83.94	76.1	30	19	5240542	50.5	A5-miseq 20150522	2012-02-23	VIC	NA	Poultry animal (variety unknown)	NA
AVC221	SAMN09580036	SRX4339590	QOFC00000000	165	5326867	337857	150129	3299840	3177913	96.31	412480000	372731141	90.36	77.43	69.97	63	44	5323535	50.4	A5-miseq 20150522	2012-02-23	VIC	NA	Poultry animal (variety unknown)	NA
AVC222	SAMN09580037	SRX4339677	QOFB00000000	324	5321379	315603	121675	2759630	2649994	96.03	344953750	311436165	90.28	64.82	58.53	40	26	5307647	50.5	A5-miseq 20150522	2012-02-23	VIC	NA	Poultry animal (variety unknown)	NA
AVC223	SAMN09580038	SRX4339678	QOFA00000000	249	5119887	391847	125716	2589076	2496487	96.42	323634500	294011267	90.85	63.21	57.43	36	25	5110021	50.6	A5-miseq 20150522	2012-02-23	VIC	NA	Poultry animal (variety unknown)	NA
AVC224	SAMN09580039	SRX4339679	QOEZ00000000	294	5518627	392528	117025	3268986	3116351	95.33	408623250	370485652	90.67	74.04	67.13	64	43	5509699	50.5	A5-miseq 20150522	2012-03-22	VIC	Chicken	Chicken	NA
AVC226	SAMN09580040	SRX4339680	QOEY00000000	166	4913342	594225	197762	3781060	3608065	95.42	472632500	428892131	90.75	96.19	87.29	87	55	4906806	50.6	A5-miseq 20150522	2012-08-14	NA	Duck	Duck	NA
AVC227	SAMN09580041	SRX4339681	QOEX00000000	196	5413869	572160	261342	2477066	2386529	96.34	309633250	277700777	89.69	57.19	51.29	42	29	5405250	50.4	A5-miseq 20150522	2012-11-28	NA	Layer	Chicken	NA
AVC228	SAMN09580042	SRX4339682	QOEW00000000	211	5168091	609243	139413	2198096	2099889	95.53	274762000	246680928	89.78	53.17	47.73	43	28	5159295	50.7	A5-miseq 20150522	2013-03-01	NA	NA	Poultry animal (variety unknown)	NA
AVC232	SAMN09580043	SRX4339683	QOEV00000000	196	5320049	339126	140041	3326536	3202987	96.29	415817000	373687982	89.87	78.16	70.24	69	48	5311794	50.5	A5-miseq 20150522	2013-10-23	NA	NA	Poultry animal (variety unknown)	NA
AVC233	SAMN09580044	SRX4339684	QOEU00000000	193	5324108	336826	167489	7551046	7318647	96.92	943880750	839418545	88.93	177.28	157.66	143	108	5321793	50.5	A5-miseq 20150522	2013-10-23	NA	NA	Poultry animal (variety unknown)	NA
AVC234	SAMN09580045	SRX4339685	QOET00000000	299	5382172	311559	80104	4097904	3928194	95.86	512238000	465085377	90.79	95.17	86.41	75	52	5374676	50.4	A5-miseq 20150522	2013-10-23	NA	NA	Poultry animal (variety unknown)	NA
AVC235	SAMN09580046	SRX4339686	QOES00000000	225	5355846	588508	177995	3331414	3195308	95.91	416426750	378486921	90.89	77.75	70.67	62	43	5347289	50.4	A5-miseq 20150522	2014-01-24	NSW	NA	Poultry animal (variety unknown)	NA
AVC237	SAMN09580047	SRX4339666	QOER00000000	103	4713860	374816	199407	2072228	2008073	96.9	259028500	228653730	88.27	54.95	48.51	42	30	4707098	50.7	A5-miseq 20150522	2014-01-24	NSW	NA	Poultry animal (variety unknown)	NA
AVC242	SAMN09580048	SRX4339665	QOEQ00000000	247	5330406	228383	84298	3366098	3262637	96.93	420762250	376439966	89.47	78.94	70.62	72	49	5316610	50.4	A5-miseq 20150522	2014-07-18	VIC	Breeder	Chicken	NA
AVC246	SAMN09580049	SRX4339664	QOEP00000000	255	5316602	233287	74697	2672502	2579528	96.52	334062750	300788719	90.04	62.83	56.58	57	38	5299436	50.5	A5-miseq 20150522	2014-11-03	NA	Layer	Chicken	NA
AVC249	SAMN09580050	SRX4339663	QOEO00000000	408	4870943	110828	34863	2297416	2248104	97.85	287177000	246732798	85.92	58.96	50.65	51	28	4832543	50.8	A5-miseq 20150522	2014-12-17	VIC	NA	Poultry animal (variety unknown)	NA
AVC25	SAMN09579967	SRX4339676	QOEK00000000	111	5198318	408527	214323	2632796	2573158	97.73	329099500	291945374	88.71	63.31	56.16	58	40	5190532	50.5	A5-miseq 20150522	2008-04-15	NSW	NA	Poultry animal (variety unknown)	NA
AVC251	SAMN09580051	SRX4339662	QOEN00000000	209	5306298	598048	212434	3080878	2958066	96.01	385109750	348498394	90.49	72.58	65.68	66	47	5302024	50.5	A5-miseq 20150522	2015-03-27	NSW	Layer	Chicken	NA
AVC252	SAMN09580052	SRX4339661	QOEM00000000	376	5293632	134216	38766	2546338	2469344	96.98	318292250	291478216	91.58	60.13	55.06	52	30	5259990	50.7	A5-miseq 20150522	2015-03-27	VIC	NA	Poultry animal (variety unknown)	NA
AVC256	SAMN09580053	SRX4339660	QOEL00000000	230	5330819	281472	91844	2612834	2523126	96.57	326604250	297878689	91.2	61.27	55.88	56	39	5314716	50.4	A5-miseq 20150522	2015-07-22	VIC	Layer	Chicken	NA
AVC26	SAMN09579968	SRX4339675	QOEJ00000000	111	5198091	595772	214323	2285770	2204838	96.46	285721250	260671654	91.23	54.97	50.15	52	36	5190576	50.5	A5-miseq 20150522	2008-04-15	NSW	NA	Poultry animal (variety unknown)	NA
AVC29	SAMN09579969	SRX4339674	QOEI00000000	235	5099321	496179	94460	1342452	1303822	97.12	167806500	153761727	91.63	32.91	30.15	28	18	5068391	50.6	A5-miseq 20150522	2008-06-11	VIC	NA	Poultry animal (variety unknown)	NA
AVC30	SAMN09579970	SRX4339673	QOEH00000000	233	5098414	348393	93360	2119578	2060948	97.23	264947250	228626816	86.29	51.97	44.84	42	28	5080566	50.6	A5-miseq 20150522	2008-06-11	VIC	NA	Poultry animal (variety unknown)	NA
AVC34	SAMN09579971	SRX4339672	QOEG00000000	389	5178554	133446	40214	2316734	2265356	97.78	289591750	260930096	90.1	55.92	50.39	51	27	5135368	50.8	A5-miseq 20150522	2008-07-11	NSW	Turkey	Turkey	NA
AVC35	SAMN09579972	SRX4339671	QOEF00000000	191	5197172	714953	183617	2305178	2218078	96.22	288147250	259523326	90.07	55.44	49.94	51	32	5186690	50.7	A5-miseq 20150522	2008-07-11	NSW	Turkey	Turkey	NA
AVC38	SAMN09579973	SRX4339670	QOGY00000000	191	5189904	351320	144683	4331746	4199206	96.94	541468250	494543946	91.33	104.33	95.29	96	63	5182513	50.6	A5-miseq 20150522	2008-07-18	NSW	Layer	Chicken	NA
AVC39	SAMN09579974	SRX4339669	QOEE00000000	274	5261239	194849	63062	2695040	2636317	97.82	336880000	302926592	89.92	64.03	57.58	55	31	5228654	50.5	A5-miseq 20150522	2008-07-18	NSW	Layer	Chicken	NA
AVC4	SAMN09579957	SRX4339625	QOED00000000	218	5268068	496504	120148	1830854	1755582	95.89	228856750	208838408	91.25	43.44	39.64	26	16	5245530	50.5	A5-miseq 20150522	2007-01-19	NSW	NA	Poultry animal (variety unknown)	NA
AVC5	SAMN09579958	SRX4339624	QODZ00000000	306	5212559	315603	84341	1371284	1315764	95.95	171410500	155715336	90.84	32.88	29.87	28	17	5186574	50.6	A5-miseq 20150522	2007-03-07	WA	NA	Poultry animal (variety unknown)	NA
AVC51	SAMN09579975	SRX4339668	QOEC00000000	191	4986915	284586	125937	2472142	2395349	96.89	309017750	279561616	90.47	61.97	56.06	55	36	4978925	50.6	A5-miseq 20150522	2008-08-14	NSW	NA	Poultry animal (variety unknown)	NA
AVC58	SAMN09579976	SRX4339667	QOEB00000000	167	5101511	496504	134938	2509424	2425386	96.65	313678000	284640887	90.74	61.49	55.8	52	36	5096726	50.6	A5-miseq 20150522	2008-08-25	NA	Broiler	Chicken	NA
AVC59	SAMN09579977	SRX4339652	QOEA00000000	233	5272298	633759	118554	1938906	1864768	96.18	242363250	220819109	91.11	45.97	41.88	30	18	5260538	50.6	A5-miseq 20150522	2008-08-25	NA	Broiler	Chicken	NA
AVC60	SAMN09579978	SRX4339653	QODY00000000	324	5265535	315603	121675	2757712	2664302	96.61	344714000	310949131	90.2	65.47	59.05	52	35	5255031	50.5	A5-miseq 20150522	2008-08-28	NA	NA	Poultry animal (variety unknown)	NA
AVC61	SAMN09579979	SRX4339650	QODX00000000	103	5203791	751444	297578	2610232	2517023	96.43	326279000	295764408	90.65	62.7	56.84	57	40	5200144	50.5	A5-miseq 20150522	2008-08-28	NA	NA	Poultry animal (variety unknown)	NA
AVC64	SAMN09579980	SRX4339651	QODW00000000	203	5252880	330096	109699	2179652	2124030	97.45	272456500	244436982	89.72	51.87	46.53	48	31	5237594	50.6	A5-miseq 20150522	2008-09-03	NSW	Layer	Chicken	NA
AVC65	SAMN09579981	SRX4339656	QODV00000000	149	5177352	294408	158967	1832276	1764397	96.3	229034500	207393891	90.55	44.24	40.06	37	25	5171565	50.5	A5-miseq 20150522	2008-09-03	NSW	Layer	Chicken	NA
AVC7	SAMN09579959	SRX4339623	QODT00000000	163	5092859	615725	159384	2522366	2420645	95.97	315295750	286570940	90.89	61.91	56.27	51	34	5087258	50.6	A5-miseq 20150522	2007-07-13	VIC	Layer	Chicken	NA
AVC77	SAMN09579982	SRX4339657	QODU00000000	315	5533403	328951	111480	2895920	2785535	96.19	361990000	327700880	90.53	65.42	59.22	55	36	5526796	50.3	A5-miseq 20150522	2008-10-10	WA	NA	Poultry animal (variety unknown)	NA
AVC79	SAMN09579983	SRX4339654	QOGX00000000	515	5351245	397321	115695	1573204	1512378	96.13	196650500	176964874	89.99	36.75	33.07	26	15	5126130	50.4	A5-miseq 20150522	2008-10-14	VIC	Turkey	Turkey	NA
AVC8	SAMN09579960	SRX4339622	QODR00000000	89	5199275	751444	298414	1869346	1793686	95.95	233668250	211335475	90.44	44.94	40.65	41	27	5193633	50.5	A5-miseq 20150522	2007-10-31	NSW	Turkey	Turkey	NA
AVC80	SAMN09579984	SRX4339655	QODS00000000	221	5492260	403376	122201	2058358	1993347	96.84	257294750	233564522	90.78	46.85	42.53	32	22	5480933	50.3	A5-miseq 20150522	2008-10-27	VIC	Broiler	Chicken	NA
AVC91	SAMN09579985	SRX4339658	QODQ00000000	154	5179668	294408	158965	2295472	2205670	96.09	286934000	260025287	90.62	55.4	50.2	46	29	5172300	50.5	A5-miseq 20150522	2009-01-09	QLD	NA	Poultry animal (variety unknown)	NA
AVC94	SAMN09579986	SRX4339659	QODP00000000	183	5047748	544140	147408	2121706	2037920	96.05	265213250	236146295	89.04	52.54	46.78	48	34	5037995	50.7	A5-miseq 20150522	2009-01-09	QLD	NA	Poultry animal (variety unknown)	NA
AVC96	SAMN09579987	SRX4339641	QODO00000000	224	5235017	365553	133867	2438536	2342971	96.08	304817000	276086728	90.57	58.23	52.74	50	34	5227283	50.4	A5-miseq 20150522	2009-01-09	WA	NA	Chicken	NA
AVC97	SAMN09579988	SRX4339640	QODN00000000	215	5104421	460228	192119	2724224	2621928	96.24	340528000	309354010	90.85	66.71	60.61	62	43	5097859	50.6	A5-miseq 20150522	2009-01-09	WA	Broiler Breeder	Chicken	NA
AVC98	SAMN09579989	SRX4339643	QODM00000000	229	5266122	390061	91694	2251290	2160680	95.98	281411250	256672028	91.21	53.44	48.74	39	25	5256537	50.4	A5-miseq 20150522	2009-01-14	VIC	Broiler Breeder	Chicken	NA
