# Supplementary material for: Whole genome sequence analysis of Australian avian pathogenic Escherichia coli that carry the class 1 integrase gene
Source: Microb Genom. 2019 Jan 23;5(2):e000250. doi: 10.1099/mgen.0.000250 (PMC6421350; doi:10.1099/mgen.0.000250)
Supplement: Supplementary File 2 [file mgen-5-250-s002.xlsx]

## Sheet: Sheet1
Sample						AVC154	AVC155	AVC159	AVC160	AVC184	AVC191	AVC215	AVC220	AVC222	AVC223	AVC228	AVC249	AVC29	AVC30	AVC4	AVC58	AVC59	AVC5	AVC60	AVC77	AVC79	AVC80	AVC96	2009-3133
	MLST					117	117	117	117	117	117	117	117	117	117	4045	117	117	117	117	117	117	117	117	117	117	117	117	117
		Year				O78	O111	O36	O8	O111	O111	O78	O78	O111	O53	O143	O45	O78	O78	O78	O78	O78	O111	O111	O111	O36	O78	O78	O119
			State			H4	H4	H4	H4	H4	H4	H4	H4	H4	H4	H4	H18	H4	H4	H4	H4	H4	H4	H4	H4	H4	H4	H4	H4
				O type		2010	2010	2010	2010	2011	2011	2012	2012	2012	2012	2013	2014	2008	2008	2007	2008	2008	2007	2008	2008	2008	2008	2009	2009
					H type	VIC	VIC	QLD	QLD	VIC	NA	VIC	VIC	VIC	VIC	NA	VIC	VIC	VIC	NSW	NA	NA	WA	NA	WA	VIC	VIC	WA	USA
AVC154	117	O78	H4	2010	VIC	NULL	362	102	362	359	359	8	10	358	367	321	312	12	13	60	26	6	342	356	347	69	11	503	249
AVC155	117	O111	H4	2010	VIC		NULL	390	360	9	9	366	368	10	365	353	406	356	357	360	362	360	22	22	27	351	361	597	371
AVC159	117	O36	H4	2010	QLD			NULL	390	387	387	106	108	386	395	349	340	96	97	100	102	100	370	384	375	97	101	531	277
AVC160	117	O8	H4	2010	QLD				NULL	357	357	366	368	356	79	353	406	356	357	360	362	360	340	354	345	351	361	597	371
AVC184	117	O111	H4	2011	VIC					NULL	2	363	365	7	362	350	403	353	354	357	359	357	19	19	24	348	358	594	368
AVC191	117	O111	H4	2011	NA						NULL	363	365	7	362	350	403	353	354	357	359	357	19	19	24	348	358	594	368
AVC215	117	O78	H4	2012	VIC							NULL	6	362	371	325	316	16	17	64	30	10	346	360	351	73	15	507	253
AVC220	117	O78	H4	2012	VIC								NULL	364	373	327	318	18	19	66	32	12	348	362	353	75	17	509	255
AVC222	117	O111	H4	2012	VIC									NULL	361	349	402	352	353	356	358	356	18	18	23	347	357	593	367
AVC223	117	O53	H4	2012	VIC										NULL	358	411	361	362	365	367	365	345	359	350	356	366	602	376
AVC228	4045	O143	H4	2013	NA											NULL	365	315	316	319	321	319	333	347	338	310	320	556	330
AVC249	117	O45	H18	2014	VIC												NULL	306	307	310	312	310	386	400	391	301	311	439	319
AVC29	117	O78	H4	2008	VIC													NULL	1	54	20	10	336	350	341	63	11	497	243
AVC30	117	O78	H4	2008	VIC														NULL	55	21	11	337	351	342	64	12	498	244
AVC4	117	O78	H4	2007	NSW															NULL	60	58	340	354	345	67	59	501	247
AVC58	117	O78	H4	2008	NA																NULL	24	342	356	347	69	25	503	249
AVC59	117	O78	H4	2008	NA																	NULL	340	354	345	67	9	501	247
AVC5	117	O111	H4	2007	WA																		NULL	16	7	331	341	577	351
AVC60	117	O111	H4	2008	NA																			NULL	21	345	355	591	365
AVC77	117	O111	H4	2008	WA																				NULL	336	346	582	356
AVC79	117	O36	H4	2008	VIC																					NULL	68	492	238
AVC80	117	O78	H4	2008	VIC																						NULL	502	246
AVC96	117	O78	H4	2009	WA																							NULL	512
2009-3133	117	O119	H4	2009	USA																								NULL
