# Supplementary material for: Whole genome sequence analysis of Australian avian pathogenic Escherichia coli that carry the class 1 integrase gene
Source: Microb Genom. 2019 Jan 23;5(2):e000250. doi: 10.1099/mgen.0.000250 (PMC6421350; doi:10.1099/mgen.0.000250)
Supplement: Supplementary File 3 [file mgen-5-250-s003.xlsx]

## Sheet: Supplementary_Table_3_Genotype_
name	Biosample Accession	species	host	host_detailed	ST	phylogroup	O_type	H_type	OH_type	i_IS1	i_IS26	i_ISEc43	i_intI1	i_intI2	r_merA	r_terA	v_cvaA	v_cvaB	v_cvaC	v_cvi	v_eitA	v_eitB	v_eitC	v_eitD	v_etsA	v_fimH	v_fyuA	v_gimB_marker	v_hek	v_hylF	v_ibeA	v_ipaH	v_irp2	v_iucD	v_iutA	v_kpsM	v_kpsMT_II	v_kpsMT_III	v_malX	v_neuC	v_ompT	v_papA	v_papB	v_papC	v_papD	v_papE	v_papF	v_papGII	v_papH
AVC10	SAMN09579961æ	Escherichia coli	Turkey	Meleagris gallopavo	429	B2	O2	H1	O2:H1	1	0	0	1	0	1	0	1	1	1	1	1	1	1	1	1	1	1	0	0	1	1	1	1	1	1	0	1	0	1	1	1	0	0	0	0	0	0	0	0
AVC103	SAMN09579990æ	Escherichia coli	Chicken	Gallus gallus domesticus	95	B2	ONT	H7	ONT:H7	0	1	0	1	0	1	0	1	1	1	1	0	0	0	0	1	1	0	1	1	1	0	1	0	1	1	1	0	0	1	1	1	1	1	1	1	1	1	1	1
AVC105	SAMN09579991æ	Escherichia coli	Chicken	Gallus gallus domesticus	973	D	O11	H15	O11:H15	1	1	0	1	0	0	0	1	1	1	1	0	0	0	0	1	1	0	0	1	1	0	2	0	1	1	0	1	0	0	1	1	0	0	0	0	0	0	0	0
AVC106	SAMN09579992æ	Escherichia coli	Chicken	Gallus gallus domesticus	501*	D	O17/O44/O77	H1	O17/O44/O77:H1	1	1	0	0	0	0	0	1	0	0	0	1	1	1	1	1	1	0	0	0	1	0	2	0	1	1	1	1	0	0	0	1	0	0	0	0	0	0	0	0
AVC107	SAMN09579993æ	Escherichia coli	Turkey	Meleagris gallopavo	1163	D	O11	H23	O11:H23	1	1	0	1	0	1	1	0	0	1	1	0	0	0	0	0	1	0	0	0	0	0	1	0	1	1	0	0	0	1	0	0	0	0	0	0	0	0	0	0
AVC109	SAMN09579994æ	Escherichia coli	Turkey	Meleagris gallopavo	1303	A	ONT	H18	ONT:H18	1	1	0	1	0	0	0	0	0	0	0	0	0	0	0	0	1	0	0	1	0	0	1	0	0	0	0	0	0	0	0	0	0	0	0	0	0	0	0	0
AVC11	SAMN09579962æ	Escherichia coli	Turkey	Meleagris gallopavo	429	B2	O2	H1	O2:H1	1	0	0	1	0	1	0	1	1	1	1	1	1	1	1	1	1	1	0	0	1	1	1	1	1	1	0	1	0	1	1	1	0	0	0	0	0	0	0	0
AVC111	SAMN09579995æ	Escherichia coli	Chicken	Gallus gallus domesticus	354	D	ONT	H34	ONT:H34	0	1	0	1	0	0	0	0	0	0	0	0	0	0	0	0	1	0	0	0	0	1	2	0	1	1	1	1	0	1	0	0	0	0	0	0	0	0	0	0
AVC113	SAMN09579996æ	Escherichia coli	Chicken	Gallus gallus domesticus	155	B1	ONT	H21	ONT:H21	1	1	0	1	0	0	0	0	0	0	0	0	0	0	0	0	1	0	0	0	1	0	1	0	0	0	0	0	0	0	0	1	0	0	0	0	0	0	0	0
AVC12	SAMN09579963æ	Escherichia coli	Chicken	Gallus gallus domesticus	350	D	O45	H19	O45:H19	1	1	0	1	0	1	0	1	1	1	1	0	0	0	0	1	1	0	0	1	1	0	2	0	1	1	0	0	0	0	0	1	1	1	1	1	1	1	1	1
AVC123	SAMN09579997æ	Escherichia coli	Poultry animal (variety unknown)	missing	10	A	O132	H21	O132:H21	1	1	0	1	0	1	1	0	0	0	0	0	0	0	0	0	1	0	0	0	0	0	1	0	0	0	0	0	0	0	0	0	0	0	0	0	0	0	0	0
AVC126	SAMN09579998æ	Escherichia coli	Chicken	Gallus gallus domesticus	350	D	O45	H19	O45:H19	1	1	0	1	0	0	0	1	1	1	1	0	0	0	0	1	1	0	0	1	1	0	3	0	1	1	0	0	0	0	0	1	0	0	0	0	0	0	0	0
AVC148	SAMN09579999æ	Escherichia coli	Poultry animal (variety unknown)	missing	350	D	O45	H19	O45:H19	1	1	0	1	0	1	0	1	1	1	1	0	0	0	0	1	1	0	0	1	1	0	3	0	1	1	0	0	0	0	0	1	0	0	0	0	0	0	0	0
AVC153	SAMN09580001æ	Escherichia coli	Chicken	Gallus gallus domesticus	93	A	O21	H38	O21:H38	1	1	0	1	0	0	0	0	1	1	1	0	0	0	0	1	1	0	0	0	1	0	1	0	0	0	1	1	0	0	0	1	0	0	0	0	0	0	0	0
AVC154	SAMN09580002æ	Escherichia coli	Chicken	Gallus gallus domesticus	117	D	O78	H4	O78:H4	1	1	0	1	0	0	1	1	0	0	0	0	0	0	0	1	1	1	0	0	1	0	1	1	1	1	0	0	0	1	0	1	1	1	1	1	1	1	1	1
AVC155	SAMN09580003æ	Escherichia coli	Chicken	Gallus gallus domesticus	117	D	O111	H4	O111:H4	1	1	0	1	0	0	0	1	0	0	0	0	0	0	0	1	1	1	0	1	1	0	1	1	1	1	0	0	0	1	0	1	0	1	1	1	1	1	1	1
AVC156	SAMN09580004æ	Escherichia coli	Poultry animal (variety unknown)	missing	362	D	O15	H1	O15:H1	0	1	0	1	0	0	0	1	0	0	0	0	0	0	0	1	1	0	0	1	1	0	2	0	1	1	0	0	1	0	0	1	0	0	0	0	0	0	0	0
AVC159	SAMN09580005æ	Escherichia coli	Poultry animal (variety unknown)	missing	117	D	O36	H4	O36:H4	1	1	0	1	0	0	1	1	0	0	0	0	0	0	0	1	1	0	0	1	1	0	1	0	1	1	0	0	0	1	0	1	0	0	0	0	0	0	0	0
AVC160	SAMN09580006æ	Escherichia coli	Poultry animal (variety unknown)	missing	117	D	O8	H4	O8:H4	1	1	0	1	0	0	0	0	0	0	0	0	0	0	0	1	1	1	0	0	1	0	1	1	1	1	0	0	0	1	0	1	0	0	0	0	0	0	0	0
AVC161	SAMN09580007æ	Escherichia coli	Poultry animal (variety unknown)	missing	1673	B1	ONT	H21	ONT:H21	1	1	0	1	1	0	1	1	0	0	0	0	0	0	0	1	1	0	0	0	1	0	1	0	1	1	0	0	0	0	0	1	0	0	0	0	0	0	0	0
AVC167	SAMN09580009æ	Escherichia coli	Chicken	Gallus gallus domesticus	350	D	O45	H19	O45:H19	1	1	0	0	0	0	0	1	1	1	1	0	0	0	0	1	1	0	0	1	1	0	3	0	1	1	0	0	0	0	0	1	1	1	1	1	1	1	1	1
AVC171	SAMN09580010æ	Escherichia coli	Chicken	Gallus gallus domesticus	95	B2	ONT	H7	ONT:H7	1	1	0	1	0	1	0	1	1	1	1	0	0	0	0	1	1	0	1	1	1	0	1	0	1	1	1	0	0	1	1	1	1	1	1	1	1	1	1	1
AVC173	SAMN09580011æ	Escherichia coli	Poultry animal (variety unknown)	missing	95	B2	ONT	H7	ONT:H7	1	1	0	1	0	1	0	1	1	1	1	0	0	0	0	1	1	0	1	1	1	0	1	0	1	1	1	0	0	1	1	1	1	1	1	1	1	1	1	1
AVC176	SAMN09580012æ	Escherichia coli	Chicken	Gallus gallus domesticus	69	D	O17/O44/O77	H18	O17/O44/O77:H18	1	1	0	1	0	1	0	0	0	0	1	1	1	1	1	0	1	1	0	1	1	0	2	1	1	1	0	1	0	0	1	1	0	0	0	0	0	0	0	0
AVC177	SAMN09580013æ	Escherichia coli	Chicken	Gallus gallus domesticus	68	D	O1	H6	O1:H6	0	0	0	1	0	1	0	0	0	0	0	0	0	0	0	1	1	1	0	1	1	0	2	1	1	1	1	1	0	1	0	1	0	0	0	0	0	0	0	0
AVC179	SAMN09580014æ	Escherichia coli	Poultry animal (variety unknown)	missing	362	D	O15	H1	O15:H1	0	1	0	1	0	0	0	1	0	0	0	0	0	0	0	1	1	0	0	1	1	0	2	0	1	1	0	0	1	0	0	1	0	0	0	0	0	0	0	0
AVC183	SAMN09580015æ	Escherichia coli	Chickens	Gallus gallus domesticuss	131	B2	O25	H4	O25:H4	1	0	0	0	0	0	0	1	1	1	1	0	0	0	0	1	1	1	0	0	1	1	1	1	0	0	0	1	0	1	1	1	0	0	0	0	0	0	0	0
AVC184	SAMN09580016æ	Escherichia coli	Chicken	Gallus gallus domesticus	117	D	O111	H4	O111:H4	1	1	0	1	0	0	0	1	0	0	0	0	0	0	0	1	1	1	0	1	1	0	1	1	1	1	0	0	0	1	0	1	0	1	1	1	1	1	1	1
AVC186	SAMN09580017æ	Escherichia coli	Poultry animal (variety unknown)	missing	350	D	O45	H19	O45:H19	1	1	0	1	0	1	0	1	1	1	1	0	0	0	0	1	1	0	0	1	1	0	3	0	1	1	0	0	0	0	0	1	0	0	0	0	0	0	0	0
AVC19	SAMN09579964æ	Escherichia coli	Turkey	Meleagris gallopavo	429	B2	O2	H1	O2:H1	1	0	0	1	0	1	0	1	1	1	1	1	1	1	1	1	1	1	0	0	1	1	1	1	1	1	0	1	0	1	1	1	0	0	0	0	0	0	0	0
AVC191	SAMN09580018æ	Escherichia coli	Poultry animal (variety unknown)	missing	117	D	O111	H4	O111:H4	1	1	0	1	0	0	0	1	0	0	0	0	0	0	0	1	1	1	0	1	1	0	1	1	1	1	0	0	0	1	0	1	0	1	1	1	1	1	1	1
AVC195	SAMN09580019æ	Escherichia coli	Chickens	Gallus gallus domesticuss	57	D	O24	H26	O24:H26	1	1	0	1	0	1	0	1	1	1	1	0	0	0	0	1	1	0	0	0	1	0	2	0	1	1	0	0	0	0	0	1	0	0	0	0	0	0	0	0
AVC196	SAMN09580020æ	Escherichia coli	Poultry animal (variety unknown)	missing	973	D	O11	H15	O11:H15	1	1	0	1	0	0	0	1	1	1	1	0	0	0	0	1	1	0	0	1	1	0	2	0	1	1	0	1	0	0	1	1	0	0	0	0	0	0	0	0
AVC197	SAMN09580021æ	Escherichia coli	Poultry animal (variety unknown)	missing	350	D	O45	H19	O45:H19	1	1	0	1	0	1	0	1	1	1	1	0	0	0	0	1	1	0	0	1	1	0	3	0	1	1	0	0	0	0	0	1	0	0	0	0	0	0	0	0
AVC198	SAMN09580022æ	Escherichia coli	Poultry animal (variety unknown)	missing	350	D	O45	H19	O45:H19	1	1	0	1	0	1	0	1	1	1	1	0	0	0	0	1	1	0	0	1	1	0	3	0	1	1	0	0	0	0	0	1	0	0	0	0	0	0	0	0
AVC20	SAMN09579965æ	Escherichia coli	Turkey	Meleagris gallopavo	429	B2	O2	H1	O2:H1	1	1	0	1	0	1	0	1	1	1	1	1	1	1	1	1	1	1	0	0	1	1	1	1	1	1	0	1	0	1	1	1	0	0	0	0	0	0	0	0
AVC200	SAMN09580023æ	Escherichia coli	Poultry animal (variety unknown)	missing	350	D	O45	H19	O45:H19	1	1	0	1	0	1	0	1	1	1	1	0	0	0	0	1	1	0	0	1	1	0	3	0	1	1	0	0	0	0	0	1	0	0	0	0	0	0	0	0
AVC201	SAMN09580024æ	Escherichia coli	Poultry animal (variety unknown)	missing	23	A	O9	H12	O9:H12	1	1	0	0	0	0	0	1	1	1	1	0	0	0	0	1	1	1	0	0	1	0	1	1	0	0	0	0	0	0	0	1	0	0	0	0	0	0	0	0
AVC204	SAMN09580025æ	Escherichia coli	Chickens	Gallus gallus domesticuss	350	D	O45	H19	O45:H19	1	1	0	1	0	1	0	1	0	1	1	0	0	0	0	1	1	0	0	1	1	0	3	0	1	1	0	0	0	0	0	1	0	0	0	0	0	0	0	0
AVC207	SAMN09580026æ	Escherichia coli	Chickens	Gallus gallus domesticuss	3589	A	O78	H16	O78:H16	1	1	0	1	0	1	0	1	1	1	1	0	0	0	0	1	1	0	0	1	1	0	1	0	0	0	0	0	0	0	0	1	0	0	0	0	0	0	0	0
AVC209	SAMN09580027æ	Escherichia coli	Chicken	Gallus gallus domesticus	57	D	O182	H25	O182:H25	1	1	0	1	0	1	0	1	0	0	0	0	0	0	0	1	1	0	0	1	1	0	2	0	1	1	0	0	0	0	0	1	1	1	1	1	1	1	1	1
AVC21	SAMN09579966æ	Escherichia coli	Turkey	Meleagris gallopavo	429	B2	O2	H1	O2:H1	0	0	0	1	0	1	0	1	1	1	1	1	1	1	1	1	1	1	0	0	1	1	1	1	1	1	0	1	0	1	1	1	0	0	0	0	0	0	0	0
AVC210	SAMN09580028æ	Escherichia coli	Chicken	Gallus gallus domesticus	57	D	ONT	H25	ONT:H25	1	1	0	1	0	0	0	1	0	0	0	0	0	0	0	1	1	0	0	1	1	0	2	0	1	1	0	0	0	0	0	1	1	1	1	1	1	1	1	1
AVC211	SAMN09580029æ	Escherichia coli	Chicken	Gallus gallus domesticus	665	A	O78	H4	O78:H4	1	1	0	0	0	0	0	1	0	0	0	1	1	1	1	1	1	0	0	1	1	0	1	0	1	1	0	0	0	0	0	1	0	0	0	0	0	0	0	0
AVC213	SAMN09580030æ	Escherichia coli	Chickens	Gallus gallus domesticuss	155	B1	O102	H51	O102:H51	1	1	0	1	0	0	0	1	0	0	0	0	0	0	0	1	1	0	0	0	1	0	1	0	1	1	0	0	0	0	0	1	1	1	1	1	1	1	1	1
AVC215	SAMN09580031æ	Escherichia coli	Poultry animal (variety unknown)	missing	117	D	O78	H4	O78:H4	1	1	0	1	0	0	0	1	0	0	0	0	0	0	0	1	1	1	0	0	1	0	1	1	1	1	0	0	0	1	0	1	1	1	1	1	1	1	1	1
AVC216	SAMN09580032æ	Escherichia coli	Poultry animal (variety unknown)	missing	973	D	ONT	H15	ONT:H15	1	1	0	1	0	0	0	1	1	1	1	0	0	0	0	1	1	0	0	1	1	0	2	0	1	1	0	1	0	0	1	1	0	0	0	0	0	0	0	0
AVC218	SAMN09580033æ	Escherichia coli	Chicken	Gallus gallus domesticus	141	B2	O50_O2*	H6	O50_O2*:H6	1	1	0	0	0	0	0	1	1	1	1	0	0	0	0	1	1	1	0	0	1	0	1	1	0	0	0	1	0	1	1	1	0	0	0	0	0	0	0	0
AVC219	SAMN09580034æ	Escherichia coli	Chicken	Gallus gallus domesticus	57	D	O182	H25	O182:H25	1	1	0	1	0	1	0	1	0	0	0	0	0	0	0	1	1	0	0	1	1	0	2	0	1	1	0	0	0	0	0	1	1	1	1	1	1	1	1	1
AVC220	SAMN09580035æ	Escherichia coli	Poultry animal (variety unknown)	missing	117	D	O78	H4	O78:H4	1	1	0	1	0	0	0	1	0	0	0	0	0	0	0	1	1	1	0	0	1	0	1	1	1	1	0	0	0	1	0	1	1	1	1	1	1	1	1	1
AVC221	SAMN09580036æ	Escherichia coli	Poultry animal (variety unknown)	missing	973	D	O11*	H15	O11*:H15	1	1	0	1	0	0	0	1	1	1	1	0	0	0	0	1	1	0	0	1	1	0	2	0	1	1	0	1	0	0	1	1	0	0	0	0	0	0	0	0
AVC222	SAMN09580037æ	Escherichia coli	Poultry animal (variety unknown)	missing	117	D	O111	H4	O111:H4	1	1	0	1	0	0	0	1	0	0	0	0	0	0	0	1	1	1	0	1	1	0	1	1	1	1	0	0	0	1	0	1	0	1	1	1	1	1	1	1
AVC223	SAMN09580038æ	Escherichia coli	Poultry animal (variety unknown)	missing	117	D	O53	H4	O53:H4	1	1	0	0	0	0	1	0	0	0	0	0	0	0	0	1	1	1	0	0	1	0	1	1	1	1	0	0	0	1	0	1	0	0	0	0	0	0	0	0
AVC224	SAMN09580039æ	Escherichia coli	Chicken	Gallus gallus domesticus	350	D	O45	H19	O45:H19	1	1	0	1	0	1	0	1	1	1	1	0	0	0	0	1	1	0	0	1	1	0	3	0	1	1	0	0	0	0	0	1	1	1	1	1	1	1	1	1
AVC226	SAMN09580040æ	Escherichia coli	Duck	Anas platyrhynchos domesticus	665	A	O63	H4	O63:H4	1	0	0	0	0	0	0	1	1	1	1	0	0	0	0	1	1	0	0	0	1	0	1	0	1	1	0	0	0	0	0	1	0	0	0	0	0	0	0	0
AVC227	SAMN09580041æ	Escherichia coli	Chicken	Gallus gallus domesticus	95	B2	O1	H7	O1:H7	0	0	0	0	0	0	0	1	1	1	1	1	1	1	1	1	1	1	1	0	1	0	1	1	1	1	1	0	0	1	1	1	1	1	1	1	1	1	1	1
AVC228	SAMN09580042æ	Escherichia coli	Poultry animal (variety unknown)	missing	4045	D	O143	H4	O143:H4	1	0	0	0	0	0	0	1	1	1	1	0	0	0	0	1	1	1	0	1	1	0	1	1	1	1	0	0	0	1	0	1	0	0	0	0	0	0	0	0
AVC232	SAMN09580043æ	Escherichia coli	Poultry animal (variety unknown)	missing	57	D	O24	H26	O24:H26	1	1	0	1	0	1	0	1	1	1	1	0	0	0	0	1	1	0	0	0	1	0	2	0	1	1	0	0	0	0	0	1	0	0	0	0	0	0	0	0
AVC233	SAMN09580044æ	Escherichia coli	Poultry animal (variety unknown)	missing	57	D	O24	H26	O24:H26	1	1	0	1	0	1	0	1	1	1	1	0	0	0	0	1	1	0	0	0	1	0	2	0	1	1	0	0	0	0	0	1	0	0	0	0	0	0	0	0
AVC234	SAMN09580045æ	Escherichia coli	Poultry animal (variety unknown)	missing	57	D	O115	H25	O115:H25	1	1	0	0	0	0	0	1	0	0	0	0	0	0	0	1	1	0	0	1	1	0	2	0	1	1	0	0	0	0	0	1	1	1	1	1	0	0	0	1
AVC235	SAMN09580046æ	Escherichia coli	Poultry animal (variety unknown)	missing	95	B2	O2	H5	O2:H5	1	0	0	0	0	0	0	1	1	1	1	1	1	1	1	1	1	1	1	1	1	1	1	1	1	1	1	0	0	1	1	1	1	1	1	1	1	1	1	1
AVC237	SAMN09580047æ	Escherichia coli	Poultry animal (variety unknown)	missing	10	A	O100	H32	O100:H32	1	1	0	0	0	0	0	0	0	1	1	0	0	0	0	0	1	0	0	0	1	0	1	0	0	0	0	0	0	0	0	1	0	0	0	0	0	0	0	0
AVC242	SAMN09580048æ	Escherichia coli	Chicken	Gallus gallus domesticus	95	B2	ONT	H7	ONT:H7	1	0	0	0	0	0	0	1	1	1	1	0	0	0	0	1	1	1	0	0	1	0	1	1	1	1	1	0	0	1	1	1	1	1	1	1	1	1	1	1
AVC246	SAMN09580049æ	Escherichia coli	Chicken	Gallus gallus domesticus	57	D	O24*	H26	O24*:H26	1	1	0	1	0	1	0	1	1	1	1	0	0	0	0	1	1	0	0	0	1	0	2	0	1	1	0	0	0	0	0	1	0	0	0	0	0	0	0	0
AVC249	SAMN09580050æ	Escherichia coli	Poultry animal (variety unknown)	missing	117	D	O45*	H18	O45*:H18	1	1	0	1	0	0	0	1	1	1	1	0	0	0	0	1	1	0	0	0	1	0	1	0	1	1	0	0	0	0	0	1	0	0	0	0	0	0	0	0
AVC25	SAMN09579967æ	Escherichia coli	Poultry animal (variety unknown)	missing	429	B2	O2	H1	O2:H1	1	0	0	1	0	1	0	1	1	1	1	1	1	1	1	1	1	1	0	0	1	1	1	1	1	1	0	1	0	1	1	1	0	0	0	0	0	0	0	0
AVC251	SAMN09580051æ	Escherichia coli	Chicken	Gallus gallus domesticus	141	B2	O2	H6	O2:H6	1	0	0	0	0	0	0	1	1	1	1	1	1	1	1	1	1	1	0	0	1	0	1	1	1	1	0	1	0	1	1	1	0	0	0	0	0	0	0	0
AVC252	SAMN09580052æ	Escherichia coli	Poultry animal (variety unknown)	missing	88	A	O9	H17	O9:H17	1	1	0	1	0	1	0	1	1	1	1	1	1	1	1	1	1	1	0	0	1	0	1	1	1	1	0	0	0	0	0	1	0	0	0	0	0	0	0	0
AVC256	SAMN09580053æ	Escherichia coli	Chicken	Gallus gallus domesticus	95	B2	ONT	H7	ONT:H7	1	0	0	0	0	0	0	1	1	1	1	0	0	0	0	1	1	1	0	0	1	0	1	1	1	1	1	0	0	1	1	1	1	1	1	1	1	1	1	1
AVC26	SAMN09579968æ	Escherichia coli	Poultry animal (variety unknown)	missing	429	B2	O2	H1	O2:H1	1	0	0	1	0	1	0	1	1	1	1	1	1	1	1	1	1	1	0	0	1	1	1	1	1	1	0	1	0	1	1	1	0	0	0	0	0	0	0	0
AVC29	SAMN09579969æ	Escherichia coli	Poultry animal (variety unknown)	missing	117	D	O78*	H4	O78*:H4	1	1	0	1	0	1	0	0	1	1	1	0	0	0	0	1	1	1	0	0	1	0	1	1	1	1	0	0	0	1	0	1	1	1	1	1	1	1	1	1
AVC30	SAMN09579970æ	Escherichia coli	Poultry animal (variety unknown)	missing	117	D	O78	H4	O78:H4	1	1	0	1	0	1	0	0	1	1	1	0	0	0	0	1	1	1	0	0	1	0	1	1	1	1	0	0	0	1	0	1	1	1	1	1	1	1	1	1
AVC34	SAMN09579971æ	Escherichia coli	Turkey	Meleagris gallopavo	2473	B1	ONT	H28	ONT:H28	1	1	0	1	0	0	0	1	1	1	1	1	1	1	1	1	1	0	0	0	1	0	1	0	1	1	0	0	0	0	0	1	0	0	0	0	0	0	0	0
AVC35	SAMN09579972æ	Escherichia coli	Turkey	Meleagris gallopavo	2473	B1	O168	H28	O168:H28	1	1	0	1	0	0	0	1	1	1	1	1	1	1	1	1	1	0	0	0	1	0	1	0	1	1	0	0	0	0	0	1	0	0	0	0	0	0	0	0
AVC38	SAMN09579973æ	Escherichia coli	Chicken	Gallus gallus domesticus	95	B2	O1	H7	O1:H7	0	1	0	1	0	1	0	1	1	1	1	0	0	0	0	1	1	1	1	0	1	0	1	1	1	1	1	0	0	1	1	1	1	1	1	1	1	1	1	1
AVC39	SAMN09579974æ	Escherichia coli	Chicken	Gallus gallus domesticus	973	D	ONT	H15	ONT:H15	1	1	0	1	0	0	0	1	1	1	1	0	0	0	0	1	1	0	0	1	1	0	2	0	1	1	0	1	0	0	1	1	0	0	0	0	0	0	0	0
AVC4	SAMN09579957æ	Escherichia coli	Poultry animal (variety unknown)	missing	117	D	O78	H4	O78:H4	1	1	0	1	0	0	0	1	0	0	0	0	0	0	0	1	1	1	0	0	1	0	1	1	1	1	0	0	0	1	0	1	1	1	1	1	1	1	1	1
AVC5	SAMN09579958æ	Escherichia coli	Poultry animal (variety unknown)	missing	117	D	O111	H4	O111:H4	0	1	0	1	0	0	0	1	0	0	0	0	0	0	0	1	1	1	0	1	1	0	1	1	1	1	0	0	0	1	0	1	0	1	1	1	1	1	1	1
AVC51	SAMN09579975æ	Escherichia coli	Poultry animal (variety unknown)	missing	38	D	O88	H18	O88:H18	1	1	0	1	0	0	0	0	1	1	1	0	0	0	0	1	1	0	0	0	1	0	2	0	0	0	1	1	0	0	0	1	0	0	0	0	0	0	0	0
AVC58	SAMN09579976æ	Escherichia coli	Chicken	Gallus gallus domesticus	117	D	O78	H4	O78:H4	1	1	0	1	0	0	0	1	0	0	0	0	0	0	0	1	1	1	0	0	1	0	1	1	1	1	0	0	0	1	0	1	1	1	1	1	1	1	1	1
AVC59	SAMN09579977æ	Escherichia coli	Chicken	Gallus gallus domesticus	117	D	O78	H4	O78:H4	1	1	0	1	0	1	0	1	0	0	0	0	0	0	0	1	1	1	0	0	1	0	2	1	1	1	0	0	0	1	0	1	1	1	1	1	1	1	1	1
AVC60	SAMN09579978æ	Escherichia coli	Poultry animal (variety unknown)	missing	117	D	O111	H4	O111:H4	1	1	0	1	0	0	0	1	0	0	0	0	0	0	0	1	1	1	0	1	1	0	1	1	1	1	0	0	0	1	0	1	0	1	1	1	1	1	1	1
AVC61	SAMN09579979æ	Escherichia coli	Poultry animal (variety unknown)	missing	429	B2	O2	H1	O2:H1	0	0	0	1	0	1	0	1	1	1	1	1	1	1	1	1	1	1	0	0	1	1	1	1	1	1	0	1	0	1	1	1	0	0	0	0	0	0	0	0
AVC64	SAMN09579980æ	Escherichia coli	Chicken	Gallus gallus domesticus	57	D	O24	H26	O24:H26	1	1	0	1	0	1	0	1	1	1	1	0	0	0	0	1	1	0	0	0	1	0	2	0	1	1	0	0	0	0	0	1	0	0	0	0	0	0	0	0
AVC65	SAMN09579981æ	Escherichia coli	Chicken	Gallus gallus domesticus	973	D	O11*	H15	O11*:H15	1	1	0	1	0	0	0	1	1	1	1	0	0	0	0	1	1	0	0	1	1	0	2	0	1	1	0	1	0	0	1	1	0	0	0	0	0	0	0	0
AVC7	SAMN09579959æ	Escherichia coli	Chicken	Gallus gallus domesticus	3998	B1	ONT	H2	ONT:H2	1	1	0	1	0	1	0	1	0	0	1	0	0	0	0	0	1	0	0	0	1	0	1	0	0	0	0	0	0	0	0	1	0	0	0	0	0	0	0	0
AVC77	SAMN09579982æ	Escherichia coli	Poultry animal (variety unknown)	missing	117	D	O111	H4	O111:H4	1	1	0	1	0	0	1	1	0	0	0	0	0	0	0	1	1	1	0	1	1	0	1	1	1	1	0	0	0	1	0	1	0	1	1	1	1	1	1	1
AVC79	SAMN09579983æ	Escherichia coli	Turkey	Meleagris gallopavo	117	D	O36	H4	O36:H4	1	1	0	1	0	1	0	1	1	1	1	0	0	0	0	1	1	1	0	1	1	0	1	0	1	1	0	0	0	1	0	1	1	1	1	1	1	1	1	1
AVC8	SAMN09579960æ	Escherichia coli	Turkey	Meleagris gallopavo	429	B2	O2	H1	O2:H1	0	0	0	1	0	1	0	1	1	1	1	1	1	1	1	1	1	1	0	0	1	1	1	1	1	1	0	1	0	1	1	1	0	0	0	0	0	0	0	0
AVC80	SAMN09579984æ	Escherichia coli	Chicken	Gallus gallus domesticus	117	D	O78	H4	O78:H4	1	1	0	1	0	1	1	1	0	0	0	0	0	0	0	1	1	1	0	1	1	0	1	1	1	1	0	0	0	1	0	1	1	1	1	1	1	1	1	1
AVC91	SAMN09579985æ	Escherichia coli	Poultry animal (variety unknown)	missing	973	D	O11	H15	O11:H15	1	1	0	1	0	0	0	1	1	1	1	0	0	0	0	1	1	0	0	1	1	0	2	0	1	1	0	1	0	0	1	1	0	0	0	0	0	0	0	0
AVC94	SAMN09579986æ	Escherichia coli	Poultry animal (variety unknown)	missing	1125	B1	O81	H19	O81:H19	1	1	0	1	0	1	0	1	0	0	0	0	0	0	0	1	1	0	0	0	1	0	1	0	1	1	0	0	0	0	0	1	0	0	0	0	0	0	0	0
AVC96	SAMN09579987æ	Escherichia coli	Chicken	Gallus gallus domesticus	117	D	O78	H4	O78:H4	1	0	1	1	0	0	0	1	1	1	1	1	1	1	1	1	1	0	0	0	1	0	1	0	1	1	0	0	0	1	0	1	0	0	0	0	0	0	0	0
AVC97	SAMN09579988æ	Escherichia coli	Chicken	Gallus gallus domesticus	79	B2	O2	H4	O2:H4	1	1	0	1	0	1	0	1	1	1	1	0	0	0	0	1	1	1	1	0	1	0	1	1	1	1	1	0	0	1	1	1	1	1	1	1	1	1	1	1
AVC98	SAMN09579989æ	Escherichia coli	Chicken	Gallus gallus domesticus	1640	D	O78	H26	O78:H26	1	1	0	0	0	0	0	1	0	0	0	0	0	0	0	1	1	0	0	1	1	0	2	0	1	1	0	0	0	0	0	1	0	0	0	0	0	0	0	0
[truncated: 74 more columns]
